# Supplementary material for: Inhibition of USP14 promotes TNFα-induced cell death in head and neck squamous cell carcinoma (HNSCC)
Source: Cell Death Differ. 2023 Apr 13;30(5):1382–96. doi: 10.1038/s41418-023-01144-x (PMC10154301; doi:10.1038/s41418-023-01144-x)
Supplement: Supplementary file 3 — Supplementary Table 3 [file 41418_2023_1144_MOESM3_ESM.xlsx]

## Sheet: Figure 2E. b-AP15 dose response
UMSCC1 24h						p Value compared to DMSO control					UMSCC1 48h						p Value compared to DMSO control
	Sub-G1	G0/G1	S	G2/M		Sub-G1	G0/G1	S	G2/M			Sub-G1	G0/G1	S	G2/M		Sub-G1	G0/G1	S	G2/M
DMSO	6.81333	50.8667	13.5667	25.9667							DMSO	9.94333	48.4667	11.71	24.9
62.5 nM	7.83	46.7333	15.1667	26.8667		0.12685	0.0556674	0.083291	0.111551		62.5 nM	16.3233	46.91	10.3333	19.8333		0.0870562	0.798835	0.19683	0.0752462
125 nM	10.76	41.9333	15.5333	27.3333		0.0110248	0.00351174	0.015815	0.0328519		125 nM	40.3333	30.9	8.68333	19.7		0.000465893	0.0239508	0.00621217	0.00864457
250 nM	19	32.9	12.1667	28.6667		0.000149519	0.00104456	0.0531648	0.0039905		250 nM	42.6333	23.8333	8.99	24.1333		0.00290573	0.00622243	0.18033	0.683392
500 nM	27.1333	27.9	9.25333	28.3		0.000179713	0.0031081	0.00430189	0.0657428		500 nM	41.3667	22.8333	6.61667	29.0667		0.000393129	0.00537141	0.00133489	0.0125426
1000nM	33.3	28.6667	7.79667	29.3667		0.000326329	0.000335996	0.00169329	0.00169156		1000nM	46.9	13.6667	6.01333	33.4333		0.000185127	0.0016967	0.000539832	0.000106473
UMSCC22A 24h						p Value compared to DMSO control					UMSCC22A 48h						p Value compared to DMSO control
	Sub-G1	G0/G1	S	G2/M		Sub-G1	G0/G1	S	G2/M			Sub-G1	G0/G1	S	G2/M		Sub-G1	G0/G1	S	G2/M
DMSO	6.27667	47.0333	21.9333	23.8							DMSO	16.8	34.7667	20.2333	21.4667
62.5 nM	6.21667	45.4	21.5	25.1333		0.91731	0.554506	0.812035	0.169454		62.5 nM	26.1	27.0667	11	22.4		0.00518596	0.00275974	0.00780728	0.548909
125 nM	5.96667	45.9667	21.2667	25.8		0.603613	0.640141	0.671683	0.0194418		125 nM	25.6	24.7333	9.38667	25.1667		0.00648679	0.00108285	0.00437375	0.0599295
250 nM	7.92	47.2667	16.3667	27.4667		0.0389759	0.905115	0.013201	0.00086147		250 nM	32	22.1333	6.12333	26.6		0.000874969	0.000425175	0.00170121	0.0321438
500 nM	8.63667	45.7	16.4667	28.0333		0.226779	0.549778	0.0490631	0.00188796		500 nM	49.3333	24.4333	6.32	19.6		0.00173036	0.0597362	0.00212895	0.459696
1000nM	9.50333	44.5	13.5333	31.3667		0.0216534	0.403497	0.0283205	0.000204771		1000nM	51.5667	17.7333	4.81	18.0667		0.0123853	0.000778785	0.00123441	0.189444
UMSCC47 24h						p Value compared to DMSO control					UMSCC47 48h						p Value compared to DMSO control
	Sub-G1	G0/G1	S	G2/M		Sub-G1	G0/G1	S	G2/M			Sub-G1	G0/G1	S	G2/M		Sub-G1	G0/G1	S	G2/M
DMSO	6.65	59.3	11.0333	22.1667							DMSO	3.16333	53.3333	14.4667	28.1333
62.5 nM	8.43333	58	6.89	23.9		0.308943	0.362602	4.1253e-05	0.128897		62.5 nM	4.52	52.4	13.2667	28.9667		0.0107925	0.183567	0.00940006	0.195974
125 nM	9.46667	57.6333	5.63333	26.6333		0.202332	0.32733	2.55488e-05	0.00669115		125 nM	7.40333	49.6667	11.5	30.6667		0.00141109	0.00392261	0.00109436	0.00903221
250 nM	14.6	49.9	5.75333	28.3667		0.00178845	0.00759918	3.30266e-05	0.0236996		250 nM	12.2	43.5333	10.21	33.2667		0.00158656	0.00350235	8.86358e-05	0.00171658
500 nM	16.6	45.7	4.89333	33		0.000960374	0.000724824	0.000148925	0.000816667		500 nM	18.3	38.1333	9.04333	33.7		0.000746304	0.000665854	0.000217612	0.000663917
1000nM	16.9667	41.3333	4.96	35.2		0.014593	0.000240521	6.16345e-06	0.000727191		1000nM	27	31.2	8.95	33.3667		1.96196e-05	0.000593252	0.00179721	0.00903589
UPCI:SCC090 24h						p Value compared to DMSO control					UPCI:SCC090 48h						p Value compared to DMSO control
	Sub-G1	G0/G1	S	G2/M		Sub-G1	G0/G1	S	G2/M			Sub-G1	G0/G1	S	G2/M		Sub-G1	G0/G1	S	G2/M
DMSO	1.75	51.8667	19.3667	26.7667							DMSO	5.06	57.5333	12.4	23.1333
62.5 nM	6.57	46.5	14.8667	30.4667		0.000123608	0.0004088	0.000282599	0.000500031		62.5 nM	7.49333	54.9667	8.13	25.3667		0.0969764	0.503616	0.01211	0.0240973
125 nM	9.27	42.1	14.7	32.3333		6.16312e-08	4.304e-05	5.152e-05	0.000437121		125 nM	10.5733	54.3333	7.46	26.3		0.00827038	0.252325	0.0083339	0.0089709
250 nM	12.5667	36.9	13.4667	35.4333		1.19128e-06	8.50642e-06	1.89442e-05	5.30402e-05		250 nM	14.0333	44.4333	7.17667	32.7333		0.000967936	0.00562934	0.0226928	0.00875782
500 nM	14.9667	34	13.8	36.0333		6.80129e-07	5.54198e-06	5.46198e-05	4.55866e-05		500 nM	18.4333	36.3667	4.24667	40.2667		0.000549488	0.000753647	0.000270103	9.58143e-05
1000nM	18.4	28.3	14.6	37.5333		4.3177e-07	7.78197e-05	0.000926147	0.000679526		1000nM	33.6667	26.7667	4.95667	30.7333		0.000513954	0.00383255	0.00650977	0.0271834

## Sheet: Figure 3D. USP14 siRNA
UMSCC22A						p Value compared to Scr siRNA
	Sub-G1	G0/G1	S	G2/M		Sub-G1	G0/G1	S	G2/M
Scr siRNA	2.62333	50.6333	14.9	28.7333
USP14si1	8.49	37.9	12.8	38.1333		1.13802e-06	7.20809e-08	0.0121818	0.00011099
USP14si4	6.40667	43.5	13.8	33.8		2.59163e-05	5.25678e-06	0.0365483	0.00102696
UPCI:SCC090						p Value compared to Scr siRNA
	Sub-G1	G0/G1	S	G2/M		Sub-G1	G0/G1	S	G2/M
Scr siRNA	3.66333	52.1	17.1667	25.2667
USP14si1	12.6667	33.9667	14	37.6333		0.000734015	0.000101487	0.000150715	0.00324813
USP14si4	9.51667	41.6667	15.5333	31.6		0.00164774	0.00275541	0.00281229	0.00409939

## Sheet: Supp Figure 5C. UCHL5 siRNA
UMSCC22A						p Value compared to Scr siRNA
	Sub-G1	G0/G1	S	G2/M		Sub-G1	G0/G1	S	G2/M
Scr siRNA	2.46667	52.5	12.3667	30.7		0.000786834	3.19482e-05	0.00192976	0.000127727
UCHL5si2	3.87	64.0667	9.58	21.3333		0.000573437	1.4357e-05	9.78388e-05	5.3395e-05
UCHL5si3	3.64	63.9667	9.47	21.9
UPCI:SCC090						p Value compared to Scr siRNA
	Sub-G1	G0/G1	S	G2/M		Sub-G1	G0/G1	S	G2/M
Scr siRNA	5.79667	66.9333	6.44	19.7
UCHL5si2	6.91667	64.4	6.57333	21.1		0.549292	0.0706127	0.737235	0.20847
UCHL5si3	5.64333	64.4	6.56667	21.9333		0.808303	0.119138	0.782565	0.102577
